# Supplementary material for: H-Wave® Device Stimulation for Chronic Knee Pain Disorders: A Patient-Reported Outcome Measures Observational Study
Source: Medicina (Kaunas). 2025 Dec 30;62(1):75. doi: 10.3390/medicina62010075 (PMC12843412; doi:10.3390/medicina62010075)
Supplement: Supplementary file 1 [file medicina-62-00075-s001.zip]

Archive with 1 entries (1 files):
- medicina-4038042-supplementary.pdf
